# Supplementary material for: Foundations of Community Engagement: A Series for Effective Community-Engaged Research
Source: MedEdPORTAL. 2023 Oct 10;19:11350. doi: 10.15766/mep_2374-8265.11350 (PMC10562524; doi:10.15766/mep_2374-8265.11350)
Supplement: Supplementary file 1 — CE Didactic Session Slides.pptxApplication for Small-Group Series.docxCommunity-Academic Partnership Slides.pptxEquitable Power and Responsibility Slides.pptxEquitable Power and Responsibility Case Studies.docxCapacity Building and Dissemination Slides.pptxFacilitator Guide.docxCE Didactic Session Evaluation.docxSmall-Group Session Evaluation.docx [file mep_2374-8265.11350-s001.zip]

Archive with 10 entries (10 files):
- B. Application for Small-Group Series.docx
- D. Equitable Power and Responsibility Slides.pptx
- E. Equitable Power and Responsibility Case Studies.docx
- F. Capacity Building and Dissemination Slides.pptx
- I. Small-Group Session Evaluation.docx
- A. CE Didactic Session Slides.pptx
- C. Community-Academic Partnership Slides.pptx
- G. Facilitator Guide.docx
- H. CE Didactic Session Evaluation.docx
- _Educational Summary Report_11350.pdf
